# Supplementary material for: miRNA-211 maintains metabolic homeostasis in medulloblastoma through its target gene long-chain acyl-CoA synthetase 4
Source: Acta Neuropathol Commun. 2023 Dec 19;11:203. doi: 10.1186/s40478-023-01684-w (PMC10729563; doi:10.1186/s40478-023-01684-w)
Supplement: Supplementary file 3 — Additional file 3. List of primers for qPCR. [file 40478_2023_1684_MOESM3_ESM.xlsx]

## Sheet: Supplementary Table 1
Supplementary Table 1. List of primers for qPCR.
Gene symbol	Official full name	Forward	Reverse
ACSL4	Acyl-CoA synthetase long chain family member 4	GGAGGGAATGTCCGCATGAT	CTGTCCCAGCACCACATGAT
RAB22A	RAB22A, member RAS oncogene family	GCCGTCCTACCAGCAATCTC	TGCTACAAAGCGGCCAAAAC
SERINC3	Serine incorporator 3	CTGATCCTTTGCGTTGTGGC	GAGGGTGATGAGGGAGGACT
TRPM1	Transient receptor potential cation channel subfamily M member 1	ACGACGGAATGGCAATGCCAAG	AGGAATTGCTTCAGCGACATGGTG
MT-ND1	Mitochondrially encoded NADH dehydrogenase 1	CAGGCCCCTTCGCCCTATTCTT	GAGTTGGTCGTAGCGGAATCGGG
LPL	Lipoprotein lipase	GGCTGGAAAACGGTAAGGGAGGCTC	GCTCAAGGGCACCAACCAGGT
ACTB_i3	Actin beta_intron 3	TCTGAACAGACTCCCCATCC	GGACATGCAGAAAGTGCAAA
ACTB	Actin beta	CCTGGCATTGCCGACAGGATG	CCGATCCACACGGAGTACTTGCG
