# Supplementary material for: miRNA-211 maintains metabolic homeostasis in medulloblastoma through its target gene long-chain acyl-CoA synthetase 4
Source: Acta Neuropathol Commun. 2023 Dec 19;11:203. doi: 10.1186/s40478-023-01684-w (PMC10729563; doi:10.1186/s40478-023-01684-w)
Supplement: Supplementary file 4 — Additional file 4. List of target genes of miR-211 in downregulated genes from RNA-seq. [file 40478_2023_1684_MOESM4_ESM.xlsx]

## Sheet: Supplementary Table 2
Supplementary Table 2. List of target genes of miR-211 in downregulated genes from RNA-seq.
		DAOY_miR-211 vs V/O			D425_miR-211 vs V/O			CHLA01_miR-211 vs V/O
Overlapping	Gene_name	log2 fold change	BH adjusted p-values	Significance*	log2 fold change	BH adjusted p-values	Significance*	log2 fold change	BH adjusted p-values	Significance*	Description	gene_biotype	strand	chromosome	start	end	% GC content
DAOY_miR-211 vs V/O D425_miR-211 vs V/O CHLA01_miR-211 vs V/O	ACSL4	-0.604096	1.56867e-41	-1	-0.370271	2.12401e-07	-1	-0.573666	6.71198e-21	-1	acyl-CoA synthetase long-chain family member 4 [Source:HGNC Symbol;Acc:HGNC:3571]	protein_coding	-	chrX	109624244	109733403	39.16
	RAB22A	-0.486986	7.47909e-15	-1	-0.592767	1.07173e-09	-1	-0.460286	1.15211e-06	-1	RAB22A, member RAS oncogene family [Source:HGNC Symbol;Acc:HGNC:9764]	protein_coding	+	chr20	58309696	58367507	41.46
	SERINC3	-0.610488	4.46284e-46	-1	-1.27044	1.48871e-88	-1	-0.698574	9.97798e-38	-1	serine incorporator 3 [Source:HGNC Symbol;Acc:HGNC:11699]	protein_coding	-	chr20	44496221	44522109	42.56
D425_miR-211 vs V/O CHLA01_miR-211 vs V/O	ACBD7	0.903675	1.22886e-11	1	-0.593476	0.000111149	-1	-0.479079	2.85146e-08	-1	acyl-CoA binding domain containing 7 [Source:HGNC Symbol;Acc:HGNC:17715]	protein_coding	-	chr10	15077523	15088776	46.04
	RNF150	0.485021	2.51177e-05	1	-0.388205	6.03282e-05	-1	-0.391506	1.11736e-05	-1	ring finger protein 150 [Source:HGNC Symbol;Acc:HGNC:23138]	protein_coding	-	chr4	140859807	141212877	38.46
DAOY_miR-211 vs V/O CHLA01_miR-211 vs V/O	ARHGAP29	-0.323495	9.77098e-12	-1	-0.189026	0.392563	0	-0.377957	0.000201954	-1	Rho GTPase activating protein 29 [Source:HGNC Symbol;Acc:HGNC:30207]	protein_coding	-	chr1	94148988	94275068	38.07
	DNAJB5	-0.351053	0.00199488	-1	0.264696	0.648174	0	-0.778544	2.84989e-09	-1	DnaJ heat shock protein family (Hsp40) member B5 [Source:HGNC Symbol;Acc:HGNC:14887]	protein_coding	+	chr9	34989641	34998900	55.15
	DRAP1	-0.370516	1.97123e-11	-1	-0.102381	0.497332	0	-0.397002	7.06041e-08	-1	DR1-associated protein 1 (negative cofactor 2 alpha) [Source:HGNC Symbol;Acc:HGNC:3019]	protein_coding	+	chr11	65919257	65921561	65.51
	MMGT1	-0.348903	0.00103521	-1	-0.178479	0.0549792	0	-0.345136	0.000148178	-1	membrane magnesium transporter 1 [Source:HGNC Symbol;Acc:HGNC:28100]	protein_coding	-	chrX	135962070	135974063	39.98
	SMOC1	-1.0993	1.384e-41	-1				-0.704541	2.27096e-24	-1	SPARC related modular calcium binding 1 [Source:HGNC Symbol;Acc:HGNC:20318]	protein_coding	+	chr14	69854131	70032366	45.43
	SPARC	-0.385654	1.00026e-20	-1	0.513093	0.0936151	0	-0.462206	2.21262e-20	-1	secreted protein, acidic, cysteine-rich (osteonectin) [Source:HGNC Symbol;Acc:HGNC:11219]	protein_coding	-	chr5	151661096	151687165	47.91
DAOY_miR-211 vs V/O D425_miR-211 vs V/O	BMPR1APS1	-0.796706	0.721968	0	-6.21801	3.68093e-05	-1				bone morphogenetic protein receptor type IA pseudogene 1 [Source:HGNC Symbol;Acc:HGNC:21742]	processed_pseudogene	-	chr6	129157523	129159120	44.68
	C2orf76	-0.530892	0.00406476	-1	-0.872657	0.000293172	-1	-0.491395	0.0657339	0	chromosome 2 open reading frame 76 [Source:HGNC Symbol;Acc:HGNC:27017]	protein_coding	-	chr2	119302225	119366828	39.21
	DCUN1D3	-0.335992	0.000219431	-1	-0.621015	5.69096e-16	-1	-0.156574	0.161203	0	DCN1, defective in cullin neddylation 1, domain containing 3 [Source:HGNC Symbol;Acc:HGNC:28734]	protein_coding	-	chr16	20854925	20900384	43.13
	FNIP1	-0.332771	1.64112e-11	-1	-0.358384	4.83087e-05	-1	-0.191686	0.0196278	0	folliculin interacting protein 1 [Source:HGNC Symbol;Acc:HGNC:29418]	protein_coding	-	chr5	131641714	131797063	37.77
	HHAT	-0.895261	1.7245e-07	-1	-0.384915	2.05282e-07	-1	-0.0312255	0.833533	0	hedgehog acyltransferase [Source:HGNC Symbol;Acc:HGNC:18270]	protein_coding	+	chr1	210328252	210676296	42.26
	MAFG	-0.418552	2.72656e-11	-1	-0.425661	1.19099e-05	-1	-0.00822928	0.965544	0	v-maf avian musculoaponeurotic fibrosarcoma oncogene homolog G [Source:HGNC Symbol;Acc:HGNC:6781]	protein_coding	-	chr17	81918270	81927714	60.3
	PLD6	-1.57103	4.57314e-13	-1	-0.327981	9.65537e-05	-1	-0.306415	2.0241e-05	0	phospholipase D family member 6 [Source:HGNC Symbol;Acc:HGNC:30447]	protein_coding	-	chr17	17200995	17206315	55.87
	PRKAB2	-0.340842	8.38389e-08	-1	-0.3721	3.20111e-05	-1	-0.152471	0.0616791	0	protein kinase, AMP-activated, beta 2 non-catalytic subunit [Source:HGNC Symbol;Acc:HGNC:9379]	protein_coding	-	chr1	147155106	147172550	39.83
	PRRX1	-0.488551	9.13673e-11	-1	-0.322211	1.37884e-05	-1	0.100705	0.663514	0	paired related homeobox 1 [Source:HGNC Symbol;Acc:HGNC:9142]	protein_coding	+	chr1	170662728	170739419	39.17
	SLC16A6	-3.16126	6.51944e-94	-1	-0.86483	2.6577e-12	-1	0.164535	0.321806	0	solute carrier family 16 member 6 [Source:HGNC Symbol;Acc:HGNC:10927]	protein_coding	-	chr17	68267026	68291267	44.06
	SLC25A24	-0.412585	1.47549e-24	-1	-0.566175	8.41307e-16	-1	-0.100979	0.304383	0	solute carrier family 25 (mitochondrial carrier; phosphate carrier), member 24 [Source:HGNC Symbol;Acc:HGNC:20662]	protein_coding	-	chr1	108134036	108200849	39.44
	TPRG1L	-0.422386	5.31613e-05	-1	-0.513131	0.000506067	-1	-0.417896	0.0616481	0	tumor protein p63 regulated 1-like [Source:HGNC Symbol;Acc:HGNC:27007]	protein_coding	+	chr1	3625002	3630127	52.22
	TXNRD1	-0.9376	3.92913e-190	-1	-0.345862	8.55697e-09	-1	0.173801	0.000296532	0	thioredoxin reductase 1 [Source:HGNC Symbol;Acc:HGNC:12437]	protein_coding	+	chr12	104215779	104350305	42.37
	UQCC1	-0.36198	5.87226e-07	-1	-0.451256	3.96488e-09	-1	-0.065794	0.514725	0	ubiquinol-cytochrome c reductase complex assembly factor 1 [Source:HGNC Symbol;Acc:HGNC:15891]	protein_coding	-	chr20	35302566	35412141	43.02
DAOY_miR-211 vs V/O	AFAP1	-0.569161	5.44988e-24	-1				-0.105211	0.0310141	0	actin filament associated protein 1 [Source:HGNC Symbol;Acc:HGNC:24017]	protein_coding	-	chr4	7758714	7939926	46.39
	AMMECR1L	-0.679168	1.76336e-26	-1	-0.0715355	0.520401	0	0.0486645	0.743869	0	AMMECR1 like [Source:HGNC Symbol;Acc:HGNC:28658]	protein_coding	-	chr2	127861630	127885922	45.69
	ANKRD13C	-0.372483	4.09361e-15	-1	-0.12072	0.223423	0	-0.148408	0.117284	0	ankyrin repeat domain 13C [Source:HGNC Symbol;Acc:HGNC:25374]	protein_coding	-	chr1	70260588	70354734	37.55
	ARCN1	-0.397194	5.66334e-26	-1	0.102103	0.167789	0	-0.0932957	0.195807	0	archain 1 [Source:HGNC Symbol;Acc:HGNC:649]	protein_coding	+	chr11	118572390	118603033	42.33
	ARL4C	-1.01895	4.34495e-73	-1	0.447395	0.00470611	1	-0.0839845	0.246067	0	ADP ribosylation factor like GTPase 4C [Source:HGNC Symbol;Acc:HGNC:698]	protein_coding	-	chr2	234493041	234497053	50.16
	ATP2B1	-0.343334	7.68712e-11	-1	0.333731	4.26567e-10	1	0.0224027	0.747974	0	ATPase, Ca++ transporting, plasma membrane 1 [Source:HGNC Symbol;Acc:HGNC:814]	protein_coding	-	chr12	89588049	89709300	36.37
	B3GNT5	-0.603648	3.46676e-22	-1				-0.134595	0.537639	0	UDP-GlcNAc:betaGal beta-1,3-N-acetylglucosaminyltransferase 5 [Source:HGNC Symbol;Acc:HGNC:15684]	protein_coding	+	chr3	183253244	183298504	42.15
	BCL2L2	-0.512144	2.69835e-11	-1	0.0455712	0.771222	0	-0.230758	0.0381716	0	BCL2-like 2 [Source:HGNC Symbol;Acc:HGNC:995]	protein_coding	+	chr14	23298790	23311759	51.4
	BIN1	-0.441899	2.20658e-11	-1	-0.158087	0.0540109	0	-0.0352715	0.633096	0	bridging integrator 1 [Source:HGNC Symbol;Acc:HGNC:1052]	protein_coding	-	chr2	127048027	127107355	59.66
	BIRC2	-0.586027	1.19166e-31	-1	-0.31006	5.90396e-05	0	-0.311876	2.14146e-05	0	baculoviral IAP repeat containing 2 [Source:HGNC Symbol;Acc:HGNC:590]	protein_coding	+	chr11	102347211	102378670	38.86
	C4orf46	-0.346703	0.00134559	-1	-0.138569	0.200307	0	-0.0153257	0.925513	0	chromosome 4 open reading frame 46 [Source:HGNC Symbol;Acc:HGNC:27320]	protein_coding	-	chr4	158666679	158672255	41.13
	CCND2	-0.463142	4.19937e-35	-1	-0.477061	0.499106	0	-0.051375	0.441386	0	cyclin D2 [Source:HGNC Symbol;Acc:HGNC:1583]	protein_coding	+	chr12	4273772	4305350	49.13
	CCNT2	-0.580335	4.08078e-14	-1	-0.282099	0.000306985	0	0.00646	0.963874	0	cyclin T2 [Source:HGNC Symbol;Acc:HGNC:1600]	protein_coding	+	chr2	134918235	134959342	37.48
	CCP110	-0.371713	5.01464e-08	-1	0.686274	1.61626e-17	1	-0.149931	0.100421	0	centriolar coiled-coil protein 110kDa [Source:HGNC Symbol;Acc:HGNC:24342]	protein_coding	+	chr16	19523811	19553408	37.85
	CDK6	-0.442983	9.87882e-14	-1	0.631332	2.50079e-15	1	-0.0856564	0.228709	0	cyclin-dependent kinase 6 [Source:HGNC Symbol;Acc:HGNC:1777]	protein_coding	-	chr7	92604921	92836594	38.2
	CHCHD5	-0.548188	0.000393754	-1	0.233064	0.299659	0	-0.0142299	0.958964	0	coiled-coil-helix-coiled-coil-helix domain containing 5 [Source:HGNC Symbol;Acc:HGNC:17840]	protein_coding	+	chr2	112584240	112589275	53.69
	CHD5	-1.23794	2.19177e-05	-1	2.21996	1.66681e-07	1	-0.519445	0.299821	0	chromodomain helicase DNA binding protein 5 [Source:HGNC Symbol;Acc:HGNC:16816]	protein_coding	-	chr1	6101793	6180123	56.7
	CLIP4	-0.713942	3.01429e-17	-1	-0.26203	1.16879e-05	0	0.129793	0.228297	0	CAP-Gly domain containing linker protein family member 4 [Source:HGNC Symbol;Acc:HGNC:26108]	protein_coding	+	chr2	29097705	29189643	38.44
	CLMP	-0.463419	1.18366e-20	-1	0.550918	0.483287	0	0.17098	0.313601	0	CXADR-like membrane protein [Source:HGNC Symbol;Acc:HGNC:24039]	protein_coding	-	chr11	123069865	123195281	45.02
	COL5A3	-1.36758	5.06494e-10	-1							collagen, type V, alpha 3 [Source:HGNC Symbol;Acc:HGNC:14864]	protein_coding	-	chr19	9959561	10010471	52.34
	CORO1C	-0.463934	2.63416e-26	-1	0.134396	0.0403438	0	-0.0824093	0.0955306	0	coronin, actin binding protein, 1C [Source:HGNC Symbol;Acc:HGNC:2254]	protein_coding	-	chr12	108645109	108731596	41.35
	DEGS1	-0.486477	8.93518e-11	-1	-0.0766517	0.467354	0	0.0789287	0.371984	0	delta(4)-desaturase, sphingolipid 1 [Source:HGNC Symbol;Acc:HGNC:13709]	protein_coding	+	chr1	224175756	224193441	46.06
	DMRTA2	-0.324106	0.00022812	-1				0.0443099	NA	NA	DMRT-like family A2 [Source:HGNC Symbol;Acc:HGNC:13908]	protein_coding	-	chr1	50417550	50423500	60.11
	DUSP4	-1.57469	3.38732e-39	-1	1.37947	1.14481e-34	1	0.129456	0.0858637	0	dual specificity phosphatase 4 [Source:HGNC Symbol;Acc:HGNC:3070]	protein_coding	-	chr8	29333064	29350668	51.08
	EAF1	-0.56462	1.10395e-23	-1	0.0815373	0.360717	0	-0.182546	0.0383338	0	ELL associated factor 1 [Source:HGNC Symbol;Acc:HGNC:20907]	protein_coding	+	chr3	15427355	15450635	43.63
	EDEM1	-0.71367	4.55854e-26	-1	0.380952	3.48044e-05	1	0.03621	0.878038	0	ER degradation enhancer, mannosidase alpha-like 1 [Source:HGNC Symbol;Acc:HGNC:18967]	protein_coding	+	chr3	5187646	5219957	43.38
	EFNB1	-0.746545	1.2783e-16	-1	-0.132599	0.587837	0	-0.128514	0.349277	0	ephrin-B1 [Source:HGNC Symbol;Acc:HGNC:3226]	protein_coding	+	chrX	68828997	68842147	56.43
	ELAVL3	-2.15133	0.00283689	-1				-0.189319	0.0896176	0	ELAV like neuron-specific RNA binding protein 3 [Source:HGNC Symbol;Acc:HGNC:3314]	protein_coding	-	chr19	11451326	11481046	53.1
	ETV3	-0.451742	1.98303e-09	-1	0.00683873	0.973231	0	-0.0761409	0.612158	0	ets variant 3 [Source:HGNC Symbol;Acc:HGNC:3492]	protein_coding	-	chr1	157121191	157138474	43.29
	EZR	-0.438371	3.12346e-37	-1	-0.115359	0.0869878	0	-0.156227	0.00430373	0	ezrin [Source:HGNC Symbol;Acc:HGNC:12691]	protein_coding	-	chr6	158765741	158819412	46.17
	FAM168B	-0.718439	5.11874e-77	-1	-0.0540239	0.476014	0	-0.0594029	0.468998	0	family with sequence similarity 168 member B [Source:HGNC Symbol;Acc:HGNC:27016]	protein_coding	-	chr2	131047876	131093460	45.79
	FJX1	-0.755768	3.4638e-20	-1	1.66721	5.02802e-34	1	0.320377	0.00169033	0	four jointed box 1 [Source:HGNC Symbol;Acc:HGNC:17166]	protein_coding	+	chr11	35618419	35620868	63.8
	FRS2	-0.447117	1.61326e-05	-1	-0.296108	0.00849892	0	-0.124113	0.418177	0	fibroblast growth factor receptor substrate 2 [Source:HGNC Symbol;Acc:HGNC:16971]	protein_coding	+	chr12	69470349	69579789	37.91
	GCNT2	-0.391926	2.74406e-05	-1	-0.383507	0.71281	0	-0.0394126	0.870171	0	glucosaminyl (N-acetyl) transferase 2, I-branching enzyme (I blood group) [Source:HGNC Symbol;Acc:HGNC:4204]	protein_coding	+	chr6	10492223	10629368	43.51
	GDNF	-0.949461	0.00971738	-1	0.507311	0.177894	0	0.0933748	0.812416	0	glial cell derived neurotrophic factor [Source:HGNC Symbol;Acc:HGNC:4232]	protein_coding	-	chr5	37812677	37839686	46.08
	GMPS	-0.485664	1.42429e-37	-1	0.253066	0.000445118	0	0.0886501	0.150425	0	guanine monophosphate synthase [Source:HGNC Symbol;Acc:HGNC:4378]	protein_coding	+	chr3	155870536	155944026	38.88
	GPN1	-0.322808	1.8077e-06	-1	-0.211173	0.0546907	0	0.0056888	0.970829	0	GPN-loop GTPase 1 [Source:HGNC Symbol;Acc:HGNC:17030]	protein_coding	+	chr2	27628247	27651508	41.23
	GREM1	-3.03428	0	-1							gremlin 1, DAN family BMP antagonist [Source:HGNC Symbol;Acc:HGNC:2001]	protein_coding	+	chr15	32717974	32745107	41.48
	HMX1	-0.444123	0.0028178	-1							H6 family homeobox 1 [Source:HGNC Symbol;Acc:HGNC:5017]	protein_coding	-	chr4	8846076	8871817	59.36
	HOXD4	-1.65251	2.98607e-07	-1							homeobox D4 [Source:HGNC Symbol;Acc:HGNC:5138]	protein_coding	+	chr2	176151222	176153226	59.55
	HS6ST3	-1.14254	4.05404e-20	-1							heparan sulfate 6-O-sulfotransferase 3 [Source:HGNC Symbol;Acc:HGNC:19134]	protein_coding	+	chr13	96090839	96839562	37.99
	IFI44	-0.566091	7.97756e-29	-1							interferon induced protein 44 [Source:HGNC Symbol;Acc:HGNC:16938]	protein_coding	+	chr1	78649796	78664078	35.31
	IL11	-2.75061	3.43765e-159	-1				-1.82498	NA	NA	interleukin 11 [Source:HGNC Symbol;Acc:HGNC:5966]	protein_coding	-	chr19	55364389	55370463	60.87
	IL1B	-5.73311	2.19663e-135	-1							interleukin 1 beta [Source:HGNC Symbol;Acc:HGNC:5992]	protein_coding	-	chr2	112829751	112836903	45.41
	IL23A	-3.26495	2.64513e-16	-1							interleukin 23 subunit alpha [Source:HGNC Symbol;Acc:HGNC:15488]	protein_coding	+	chr12	56334174	56340410	49.11
	IL6ST	-0.357387	3.05653e-23	-1	-0.20098	0.0293908	0	-0.220212	0.000387796	0	interleukin 6 signal transducer [Source:HGNC Symbol;Acc:HGNC:6021]	protein_coding	-	chr5	55935095	55994993	37.41
	ISM1	-1.54331	1.22025e-15	-1	1.086	0.00184772	1	0.0554802	0.917899	0	isthmin 1, angiogenesis inhibitor [Source:HGNC Symbol;Acc:HGNC:16213]	protein_coding	+	chr20	13221771	13300651	43.96
	JRKL	-0.691578	6.30174e-09	-1	-0.20151	0.138109	0	-0.210981	0.154387	0	JRK-like [Source:HGNC Symbol;Acc:HGNC:6200]	protein_coding	+	chr11	96389989	96507574	38.8
	KLF11	-0.488773	0.00111863	-1	-0.186581	0.0876496	0	0.143954	0.255779	0	Kruppel-like factor 11 [Source:HGNC Symbol;Acc:HGNC:11811]	protein_coding	+	chr2	10042849	10054836	50.79
	KMT5A	-0.417728	1.12374e-13	-1	-0.250613	0.00330303	0	-0.114551	0.266759	0	lysine (K)-specific methyltransferase 5A [Source:HGNC Symbol;Acc:HGNC:29489]	protein_coding	+	chr12	123383773	123409358	51.73
	LRRC8D	-0.617439	4.3863e-57	-1	0.788919	1.48423e-11	1	-0.06874	0.589497	0	leucine-rich repeat containing 8 family member D [Source:HGNC Symbol;Acc:HGNC:16992]	protein_coding	+	chr1	89821014	89936611	40.31
	MARCH1	-0.573061	0.000634151	-1	0.0629254	0.715234	0	0.011843	0.962071	0	membrane associated ring-CH-type finger 1 [Source:HGNC Symbol;Acc:HGNC:26077]	protein_coding	-	chr4	163524298	164384050	35.61
	MDM2	-0.423572	2.62567e-12	-1	0.382566	9.65227e-09	1	0.00202118	0.987853	0	MDM2 proto-oncogene, E3 ubiquitin protein ligase [Source:HGNC Symbol;Acc:HGNC:6973]	protein_coding	+	chr12	68808172	68850686	39.81
	MFSD6	-0.430614	6.46762e-11	-1	0.0434411	0.957493	0	-0.167172	0.228198	0	major facilitator superfamily domain containing 6 [Source:HGNC Symbol;Acc:HGNC:24711]	protein_coding	+	chr2	190408355	190509205	39.84
	MME	-0.401224	1.82048e-16	-1				-0.06936	NA	NA	membrane metallo-endopeptidase [Source:HGNC Symbol;Acc:HGNC:7154]	protein_coding	+	chr3	155024124	155183729	37.52
	MTMR6	-0.434803	4.38767e-15	-1	-0.181003	0.0382542	0	-0.117714	0.19849	0	myotubularin related protein 6 [Source:HGNC Symbol;Acc:HGNC:7453]	protein_coding	-	chr13	25246201	25288009	37.84
	MYCT1	-1.56636	0.00402279	-1							myc target 1 [Source:HGNC Symbol;Acc:HGNC:23172]	protein_coding	+	chr6	152697895	152724567	35.55
	NCOA7	-0.605292	8.50015e-34	-1	1.65335	8.92671e-10	1	-0.00243789	0.990883	0	nuclear receptor coactivator 7 [Source:HGNC Symbol;Acc:HGNC:21081]	protein_coding	+	chr6	125781161	125932030	39.05
	NFE2L3	-0.576163	2.58493e-64	-1	-0.0549818	0.517474	0	-0.010438	0.91153	0	nuclear factor, erythroid 2 like 3 [Source:HGNC Symbol;Acc:HGNC:7783]	protein_coding	+	chr7	26152240	26187125	44.64
	NR4A2	-0.57511	0.00774122	-1	-0.550708	0.281004	0	-0.0409555	0.926346	0	nuclear receptor subfamily 4 group A member 2 [Source:HGNC Symbol;Acc:HGNC:7981]	protein_coding	-	chr2	156324432	156342348	45.15
	NRBF2	-0.381082	5.19728e-06	-1	0.240579	0.215609	0	-0.100239	0.584592	0	nuclear receptor binding factor 2 [Source:HGNC Symbol;Acc:HGNC:19692]	protein_coding	+	chr10	63133247	63155031	42.23
	NUAK1	-0.717149	3.2836e-38	-1	-0.241497	0.487313	0	-0.18531	0.0014974	0	NUAK family, SNF1-like kinase, 1 [Source:HGNC Symbol;Acc:HGNC:14311]	protein_coding	-	chr12	106063340	106140033	45.97
	PALM2-AKAP2	-0.577385	2.23071e-19	-1				0.319328	0.0163585	0	PALM2-AKAP2 readthrough [Source:HGNC Symbol;Acc:HGNC:33529]	protein_coding	+	chr9	109780309	110172512	42.8
	PIK3CB	-0.462634	0.00581285	-1	0.339908	0.0692862	0	-0.400637	0.123051	0	phosphatidylinositol-4,5-bisphosphate 3-kinase catalytic subunit beta [Source:HGNC Symbol;Acc:HGNC:8976]	protein_coding	-	chr3	138652699	138834938	40.59
	POU2F2	-1.24793	1.21432e-14	-1				0.0414259	0.872843	0	POU class 2 homeobox 2 [Source:HGNC Symbol;Acc:HGNC:9213]	protein_coding	-	chr19	42086110	42196585	51.31
	PPCS	-0.327668	0.000354149	-1	-0.0281542	0.857191	0	-0.18937	0.124725	0	phosphopantothenoylcysteine synthetase [Source:HGNC Symbol;Acc:HGNC:25686]	protein_coding	+	chr1	42456117	42473385	42.3
	PRDM1	-1.53274	3.43173e-15	-1	2.28359	1.39204e-06	1	-0.893242	NA	NA	PR domain containing 1, with ZNF domain [Source:HGNC Symbol;Acc:HGNC:9346]	protein_coding	+	chr6	106086320	106109939	41.29
	PRSS38	-3.86643	0.00931059	-1							protease, serine 38 [Source:HGNC Symbol;Acc:HGNC:29625]	protein_coding	+	chr1	227815693	227846470	42.65
	PTX3	-0.943966	1.96955e-45	-1				-0.00653893	NA	NA	pentraxin 3 [Source:HGNC Symbol;Acc:HGNC:9692]	protein_coding	+	chr3	157436789	157443628	42.75
	RUNX2	-0.623694	1.51882e-16	-1	0.226624	0.492557	0	0.0553067	0.938755	0	runt-related transcription factor 2 [Source:HGNC Symbol;Acc:HGNC:10472]	protein_coding	+	chr6	45328157	45664349	40.23
	SELT	-0.57265	2.26535e-37	-1	0.0686978	0.466868	0	-0.118593	0.250111	0	selenoprotein T [Source:EntrezGene;Acc:51714]	protein_coding	+	chr3	150602875	150630445	37.86
	SERP1	-0.905381	1.81678e-112	-1	0.0917177	0.26252	0	-0.184443	0.00292811	0	stress-associated endoplasmic reticulum protein 1 [Source:HGNC Symbol;Acc:HGNC:10759]	protein_coding	-	chr3	150541994	150603228	38.84
	SIRT1	-0.380013	2.08974e-05	-1	-0.042344	0.746675	0	-0.0155191	0.900207	0	sirtuin 1 [Source:HGNC Symbol;Acc:HGNC:14929]	protein_coding	+	chr10	67884669	67918390	40.87
	SLC19A2	-0.497626	1.84887e-08	-1	-0.0848053	0.364807	0	0.0546513	0.628701	0	solute carrier family 19 (thiamine transporter), member 2 [Source:HGNC Symbol;Acc:HGNC:10938]	protein_coding	-	chr1	169463909	169486003	38.72
	SLC43A1	-0.752151	1.91669e-09	-1	-0.04775	0.746177	0	0.157451	0.284797	0	solute carrier family 43 (amino acid system L transporter), member 1 [Source:HGNC Symbol;Acc:HGNC:9225]	protein_coding	-	chr11	57484534	57515786	50.69
	SLC4A1AP	-0.440083	2.42211e-13	-1	-0.022314	0.880145	0	-0.0513203	0.671519	0	solute carrier family 4 (anion exchanger), member 1, adaptor protein [Source:HGNC Symbol;Acc:HGNC:13813]	protein_coding	+	chr2	27663471	27694976	40.08
	SMC6	-0.370085	8.30891e-14	-1	-0.0398757	0.68158	0	-0.205706	0.00128858	0	structural maintenance of chromosomes 6 [Source:HGNC Symbol;Acc:HGNC:20466]	protein_coding	-	chr2	17663812	17800242	36.86
	SPRED1	-0.416148	4.45861e-12	-1	0.201103	0.271209	0	0.119878	0.503252	0	sprouty-related, EVH1 domain containing 1 [Source:HGNC Symbol;Acc:HGNC:20249]	protein_coding	+	chr15	38252326	38357249	35.39
	SRP19	-0.368249	9.70173e-12	-1	0.137038	0.186276	0	0.0117725	0.936478	0	signal recognition particle 19kDa [Source:HGNC Symbol;Acc:HGNC:11300]	protein_coding	+	chr5	112861222	112869788	41.11
	SSR3	-0.75299	3.06744e-88	-1	0.262432	0.000416268	0	0.0606851	0.400706	0	signal sequence receptor, gamma (translocon-associated protein gamma) [Source:HGNC Symbol;Acc:HGNC:11325]	protein_coding	-	chr3	156540140	156555184	38.72
	STX12	-0.386317	5.96734e-06	-1	-0.173593	0.0994953	0	-0.197242	0.019681	0	syntaxin 12 [Source:HGNC Symbol;Acc:HGNC:11430]	protein_coding	+	chr1	27773183	27824452	41.41
	TAF5	-0.390643	9.34034e-05	-1	-0.110774	0.449616	0	-0.157731	0.253695	0	TATA-box binding protein associated factor 5 [Source:HGNC Symbol;Acc:HGNC:11539]	protein_coding	+	chr10	103367967	103389065	43.36
	TBX3	-1.43735	4.19168e-73	-1							T-box 3 [Source:HGNC Symbol;Acc:HGNC:11602]	protein_coding	-	chr12	114670254	114684164	47.27
	TGFBR2	-0.748321	2.05252e-17	-1							transforming growth factor beta receptor II [Source:HGNC Symbol;Acc:HGNC:11773]	protein_coding	+	chr3	30606502	30694142	40.81
	TMEM127	-0.711193	1.07968e-23	-1	0.189066	0.0869516	0	-0.292042	0.0147481	0	transmembrane protein 127 [Source:HGNC Symbol;Acc:HGNC:26038]	protein_coding	-	chr2	96248516	96265994	51.14
	TMEM156	-1.81486	2.28401e-77	-1							transmembrane protein 156 [Source:HGNC Symbol;Acc:HGNC:26260]	protein_coding	-	chr4	38966744	39032922	39
	UFD1L	-0.383909	4.11021e-10	-1	-0.0239033	0.844415	0	0.10219	0.384768	0	ubiquitin fusion degradation 1 like (yeast) [Source:HGNC Symbol;Acc:HGNC:12520]	protein_coding	-	chr22	19449910	19479215	46.94
	UFM1	-0.38787	4.61427e-13	-1	0.0411522	0.676248	0	-0.0686197	0.545582	0	ubiquitin-fold modifier 1 [Source:HGNC Symbol;Acc:HGNC:20597]	protein_coding	+	chr13	38349849	38363619	33.9
	VGLL3	-0.584644	6.03892e-21	-1							vestigial like family member 3 [Source:HGNC Symbol;Acc:HGNC:24327]	protein_coding	-	chr3	86937969	86991119	36.31
	VHL	-0.374722	5.7997e-10	-1	0.221074	0.00271424	0	0.0873592	0.305482	0	von Hippel-Lindau tumor suppressor, E3 ubiquitin protein ligase [Source:HGNC Symbol;Acc:HGNC:12687]	protein_coding	+	chr3	10141008	10152220	47.55
	YARS	-0.496819	6.58592e-32	-1	0.811611	4.42144e-45	1	0.373115	2.6292e-18	1	tyrosyl-tRNA synthetase [Source:HGNC Symbol;Acc:HGNC:12840]	protein_coding	-	chr1	32775237	32818153	46.35
	ZFP91	-0.581631	1.63921e-45	-1	0.169825	0.0256273	0	-0.0610635	0.401275	0	ZFP91 zinc finger protein [Source:HGNC Symbol;Acc:HGNC:14983]	protein_coding	+	chr11	58579111	58621042	36.47
	ZNF48	-0.405155	8.81675e-05	-1	-0.244588	0.0191509	0	0.0518154	0.733506	0	zinc finger protein 48 [Source:HGNC Symbol;Acc:HGNC:13114]	protein_coding	+	chr16	30378106	30400108	53.07
	ZNF578	-0.826725	0.00176443	-1	-0.694848	0.57261	0	-0.132488	0.74166	0	zinc finger protein 578 [Source:HGNC Symbol;Acc:HGNC:26449]	protein_coding	+	chr19	52453576	52512154	43.95
	ZNF747	-0.700063	2.31014e-11	-1	0.075761	0.631295	0	0.149335	0.307679	0	zinc finger protein 747 [Source:HGNC Symbol;Acc:HGNC:28350]	protein_coding	-	chr16	30530367	30535347	57.48
	ZNF765	-0.354417	0.000355587	-1	-0.0685069	0.667922	0	-0.0763468	0.596593	0	zinc finger protein 765 [Source:HGNC Symbol;Acc:HGNC:25092]	protein_coding	+	chr19	53389793	53430413	44.73
D425_miR-211 vs V/O	AAED1	-0.0585253	0.667224	0	-1.03103	1.70257e-09	-1	-0.0139073	0.961816	0	AhpC/TSA antioxidant enzyme domain containing 1 [Source:HGNC Symbol;Acc:HGNC:16881]	protein_coding	-	chr9	96639577	96655303	43.4
	ALS2	-0.123323	0.0507188	0	-0.680969	1.51733e-14	-1	-0.111873	0.172509	0	ALS2, alsin Rho guanine nucleotide exchange factor [Source:HGNC Symbol;Acc:HGNC:443]	protein_coding	-	chr2	201700554	201781189	38.06
	ANKMY2	0.359569	0.00129207	1	-0.546136	1.37928e-11	-1	-0.10729	0.435299	0	ankyrin repeat and MYND domain containing 2 [Source:HGNC Symbol;Acc:HGNC:25370]	protein_coding	-	chr7	16599776	16645817	38.01
	ANKRD13A	-0.168641	0.0111077	0	-0.790596	3.20137e-29	-1	-0.13082	0.0282235	0	ankyrin repeat domain 13A [Source:HGNC Symbol;Acc:HGNC:21268]	protein_coding	+	chr12	109999186	110039763	44
	AP1S2	-0.130863	0.233322	0	-0.496098	5.62928e-06	-1	-0.262202	0.00349568	0	adaptor related protein complex 1 sigma 2 subunit [Source:HGNC Symbol;Acc:HGNC:560]	protein_coding	-	chrX	15825806	15855014	36.77
	ARMCX2	0.0192521	0.810619	0	-0.79898	1.52608e-05	-1	0.0127973	0.939062	0	armadillo repeat containing, X-linked 2 [Source:HGNC Symbol;Acc:HGNC:16869]	protein_coding	-	chrX	101655281	101659891	51.79
	ARPC1B	0.347271	1.03676e-13	1	-0.726276	6.64777e-10	-1	0.115661	0.430721	0	actin related protein 2/3 complex subunit 1B [Source:HGNC Symbol;Acc:HGNC:704]	protein_coding	+	chr7	99374249	99394801	56.01
	ATP5E	0.160716	0.0038959	0	-0.50187	9.09766e-18	-1	-0.0240283	0.795626	0	ATP synthase, H+ transporting, mitochondrial F1 complex, epsilon subunit [Source:HGNC Symbol;Acc:HGNC:838]	protein_coding	-	chr20	59025467	59032382	39.46
	BPGM	-0.0632486	0.457063	0	-0.563498	5.70493e-06	-1	-0.231793	0.0465429	0	bisphosphoglycerate mutase [Source:HGNC Symbol;Acc:HGNC:1093]	protein_coding	+	chr7	134646808	134679813	39.66
	C11orf45	0.378998	0.378878	0	-0.787032	0.000109958	-1				chromosome 11 open reading frame 45 [Source:HGNC Symbol;Acc:HGNC:28584]	protein_coding	-	chr11	128899565	128906035	52.14
	C14orf132	-0.0198383	0.825118	0	-3.4827	1.1775e-182	-1	0.0336844	0.742967	0	chromosome 14 open reading frame 132 [Source:HGNC Symbol;Acc:HGNC:20346]	lincRNA	+	chr14	96039324	96094080	47.78
	C1QL3	-0.253767	0.833091	0	-0.887709	7.75656e-49	-1				complement component 1, q subcomponent-like 3 [Source:HGNC Symbol;Acc:HGNC:19359]	protein_coding	-	chr10	16513743	16522005	44.9
	CDADC1	-0.241377	0.299232	0	-0.757711	0.000581998	-1	-0.31751	0.13661	0	cytidine and dCMP deaminase domain containing 1 [Source:HGNC Symbol;Acc:HGNC:20299]	protein_coding	+	chr13	49247925	49293485	38.43
	CHN2	-0.16469	0.236017	0	-0.352981	2.27919e-05	-1	0.138561	0.0555326	0	chimerin 2 [Source:HGNC Symbol;Acc:HGNC:1944]	protein_coding	+	chr7	29122274	29514328	42.02
	CHST9	0.466212	0.12184	0	-3.75801	4.40301e-06	-1	-0.547721	NA	NA	carbohydrate (N-acetylgalactosamine 4-0) sulfotransferase 9 [Source:HGNC Symbol;Acc:HGNC:19898]	protein_coding	-	chr18	26906481	27185317	38.36
	CYP27A1	0.945436	8.75304e-06	1	-0.716327	5.42892e-28	-1	-0.308952	0.0493876	0	cytochrome P450 family 27 subfamily A member 1 [Source:HGNC Symbol;Acc:HGNC:2605]	protein_coding	+	chr2	218781749	218815293	43.71
	DPYSL3	1.13843	9.16661e-293	1	-0.387395	7.29964e-10	-1	0.241477	3.65965e-05	0	dihydropyrimidinase like 3 [Source:HGNC Symbol;Acc:HGNC:3015]	protein_coding	-	chr5	147390811	147510056	41.43
	DUSP14	-0.150366	0.222589	0	-0.406231	4.66512e-06	-1	-0.0725687	0.646898	0	dual specificity phosphatase 14 [Source:HGNC Symbol;Acc:HGNC:17007]	protein_coding	+	chr17	37489831	37513501	46.28
	EBF2	0.129805	0.860476	0	-0.595512	0.000631203	-1	-1.19222	NA	NA	early B-cell factor 2 [Source:HGNC Symbol;Acc:HGNC:19090]	protein_coding	-	chr8	25841730	26045397	42.02
	ERF	0.39256	9.60997e-13	1	-0.353674	0.000479573	-1	0.110707	0.379635	0	Ets2 repressor factor [Source:HGNC Symbol;Acc:HGNC:3444]	protein_coding	-	chr19	42247572	42255157	64.09
	ERV3-1	0.816535	0.000119865	1	-0.907758	5.62645e-05	-1	-0.238396	0.101361	0	endogenous retrovirus group 3 member 1 [Source:HGNC Symbol;Acc:HGNC:3454]	protein_coding	-	chr7	64990809	65006743	45.75
	EVC2	-0.0444646	0.83295	0	-0.53919	0.00737984	-1				Ellis van Creveld syndrome 2 [Source:HGNC Symbol;Acc:HGNC:19747]	protein_coding	-	chr4	5542772	5709548	45.06
	EXOC4	0.26313	2.50833e-06	0	-0.352646	7.55403e-09	-1	0.0213273	0.827981	0	exocyst complex component 4 [Source:HGNC Symbol;Acc:HGNC:30389]	protein_coding	+	chr7	133253073	134066589	38.3
	FLRT2	0.764562	0.000467304	1	-0.641011	0.00440861	-1				fibronectin leucine rich transmembrane protein 2 [Source:HGNC Symbol;Acc:HGNC:3761]	protein_coding	+	chr14	85530144	85654426	39.33
	HHEX				-0.590653	1.80479e-06	-1	0.0152061	0.963627	0	hematopoietically expressed homeobox [Source:HGNC Symbol;Acc:HGNC:4901]	protein_coding	+	chr10	92689951	92695646	46.38
	HSPH1	-0.0181092	0.773256	0	-0.697787	6.69443e-29	-1	0.114757	0.098128	0	heat shock protein family H (Hsp110) member 1 [Source:HGNC Symbol;Acc:HGNC:16969]	protein_coding	-	chr13	31134974	31162388	36.82
	INTS2	0.243965	0.000484901	0	-0.366613	1.16069e-07	-1	-0.0455784	0.643558	0	integrator complex subunit 2 [Source:HGNC Symbol;Acc:HGNC:29241]	protein_coding	-	chr17	61865367	61928016	39.68
	JAK2	0.213	0.0272523	0	-0.776164	6.61666e-07	-1	-0.17166	0.336191	0	Janus kinase 2 [Source:HGNC Symbol;Acc:HGNC:6192]	protein_coding	+	chr9	4985033	5128183	37.53
	KCTD1	-0.0459221	0.794714	0	-0.739003	1.80077e-05	-1	-0.214874	0.277535	0	potassium channel tetramerization domain containing 1 [Source:HGNC Symbol;Acc:HGNC:18249]	protein_coding	-	chr18	26454910	26657401	42.61
	KLF12	0.147207	0.266733	0	-0.715555	8.20985e-09	-1	-0.3177	1.28429e-05	0	Kruppel-like factor 12 [Source:HGNC Symbol;Acc:HGNC:6346]	protein_coding	-	chr13	73686089	74133905	37.47
	LANCL1	0.478711	1.91792e-14	1	-0.836005	7.04625e-28	-1	-0.142196	0.0585824	0	LanC lantibiotic synthetase component C-like 1 (bacterial) [Source:HGNC Symbol;Acc:HGNC:6508]	protein_coding	-	chr2	210431249	210477652	38.12
	LEPROT	-0.271867	6.54419e-08	0	-0.492717	4.54265e-08	-1	-0.0143055	0.948332	0	leptin receptor overlapping transcript [Source:HGNC Symbol;Acc:HGNC:29477]	protein_coding	+	chr1	65420587	65436007	40.78
	MAP1LC3B	-0.230072	0.0163778	0	-0.374566	4.76235e-06	-1	-0.103792	0.377324	0	microtubule associated protein 1 light chain 3 beta [Source:HGNC Symbol;Acc:HGNC:13352]	protein_coding	+	chr16	87383995	87404779	47.47
	MAPRE2	0.0786704	0.393473	0	-0.867415	4.92294e-06	-1	-0.00890261	0.952299	0	microtubule associated protein RP/EB family member 2 [Source:HGNC Symbol;Acc:HGNC:6891]	protein_coding	+	chr18	34976928	35143470	39.48
	MCU	0.0779933	0.389847	0	-0.384716	0.000261302	-1	-0.0926198	0.431077	0	mitochondrial calcium uniporter [Source:HGNC Symbol;Acc:HGNC:23526]	protein_coding	+	chr10	72692131	72887694	38.8
	MRPS34	-0.0338085	0.684776	0	-0.358245	3.62622e-05	-1	0.0612151	0.537336	0	mitochondrial ribosomal protein S34 [Source:HGNC Symbol;Acc:HGNC:16618]	protein_coding	-	chr16	1771890	1773155	65.4
	NAA40	-0.0309126	0.804337	0	-0.52217	2.03403e-07	-1	0.150219	0.139806	0	N(alpha)-acetyltransferase 40, NatD catalytic subunit [Source:HGNC Symbol;Acc:HGNC:25845]	protein_coding	+	chr11	63938959	63957328	50.29
	NAPG	-0.182748	0.0136602	0	-0.541261	2.61101e-10	-1	-0.122795	0.204562	0	N-ethylmaleimide-sensitive factor attachment protein, gamma [Source:HGNC Symbol;Acc:HGNC:7642]	protein_coding	+	chr18	10525905	10552761	39.34
	NBEA	-0.254702	0.0253444	0	-0.394305	0.00123835	-1	-0.18696	0.00614601	0	neurobeachin [Source:HGNC Symbol;Acc:HGNC:7648]	protein_coding	+	chr13	34942287	35673022	35.01
	NDRG3	-0.0410018	0.748005	0	-0.456827	2.57886e-13	-1	-0.225491	0.00783352	0	NDRG family member 3 [Source:HGNC Symbol;Acc:HGNC:14462]	protein_coding	-	chr20	36651766	36746078	44.49
	NEUROG1				-0.918451	7.21698e-12	-1	-0.0637183	0.433138	0	neurogenin 1 [Source:HGNC Symbol;Acc:HGNC:7764]	protein_coding	-	chr5	135534282	135535949	60.19
	NEUROG2	-0.397577	0.603356	0	-1.52864	1.8227e-05	-1	-0.276716	0.0481484	0	neurogenin 2 [Source:HGNC Symbol;Acc:HGNC:13805]	protein_coding	-	chr4	112513516	112516172	56.57
	NSG1	0.340575	0.115305	0	-2.13703	9.05443e-06	-1	-0.307906	NA	NA	neuron specific gene family member 1 [Source:EntrezGene;Acc:27065]	protein_coding	+	chr4	4348140	4419058	50.8
	NSMF	0.221015	0.00778751	0	-0.357474	5.45085e-05	-1	0.0375746	0.782013	0	NMDA receptor synaptonuclear signaling and neuronal migration factor [Source:HGNC Symbol;Acc:HGNC:29843]	protein_coding	-	chr9	137447570	137459334	65.22
	PHF20	-0.253761	0.000142932	0	-0.539876	2.47827e-16	-1	-0.216995	9.89648e-05	0	PHD finger protein 20 [Source:HGNC Symbol;Acc:HGNC:16098]	protein_coding	+	chr20	35771974	35950381	44.08
	PLAG1	-0.0317152	0.834641	0	-0.784335	2.52574e-05	-1	-0.319753	0.00522943	0	PLAG1 zinc finger [Source:HGNC Symbol;Acc:HGNC:9045]	protein_coding	-	chr8	56160904	56211324	38.74
	POU3F2	0.0990976	0.725227	0	-0.460553	0.00056682	-1	-0.0880677	0.616426	0	POU class 3 homeobox 2 [Source:HGNC Symbol;Acc:HGNC:9215]	protein_coding	+	chr6	98834592	98839490	46.54
	PRDM8	-0.290159	0.437009	0	-2.07956	0.00592707	-1	-0.0232621	0.916584	0	PR domain containing 8 [Source:HGNC Symbol;Acc:HGNC:13993]	protein_coding	+	chr4	80183879	80204329	47.9
	RCAN3	0.345509	2.3978e-07	1	-0.392363	0.00011533	-1	0.0151738	0.897955	0	RCAN family member 3 [Source:HGNC Symbol;Acc:HGNC:3042]	protein_coding	+	chr1	24502351	24541040	42.26
	RHOBTB1	0.048374	0.697747	0	-2.17572	5.02663e-138	-1	-0.119253	0.340784	0	Rho-related BTB domain containing 1 [Source:HGNC Symbol;Acc:HGNC:18738]	protein_coding	-	chr10	60869438	61001440	38.94
	RHOBTB3	0.294297	9.40233e-15	0	-0.487549	1.38248e-14	-1	0.0367206	0.679086	0	Rho-related BTB domain containing 3 [Source:HGNC Symbol;Acc:HGNC:18757]	protein_coding	+	chr5	95713522	95824383	40.56
	SAMD1	0.233718	9.61377e-05	0	-0.404556	7.96164e-05	-1	0.0529363	0.662489	0	sterile alpha motif domain containing 1 [Source:HGNC Symbol;Acc:HGNC:17958]	protein_coding	-	chr19	14087840	14091036	64.37
	SEC61A2	0.387782	0.102307	0	-0.756543	6.41045e-10	-1	-0.122783	0.430842	0	Sec61 translocon alpha 2 subunit [Source:HGNC Symbol;Acc:HGNC:17702]	protein_coding	+	chr10	12129637	12169961	43.14
	SF3B1	0.253145	5.48789e-16	0	-0.34206	7.2037e-07	-1	0.085619	0.0952995	0	splicing factor 3b subunit 1 [Source:HGNC Symbol;Acc:HGNC:10768]	protein_coding	-	chr2	197389784	197435091	39.41
	SHC1	0.0929122	0.0498893	0	-0.721764	7.0925e-31	-1	-0.113126	0.329579	0	SHC (Src homology 2 domain containing) transforming protein 1 [Source:HGNC Symbol;Acc:HGNC:10840]	protein_coding	-	chr1	154962298	154974395	53.79
	SLC37A3	-0.201513	0.013252	0	-0.505365	1.21824e-11	-1	-0.157168	0.145396	0	solute carrier family 37 member 3 [Source:HGNC Symbol;Acc:HGNC:20651]	protein_coding	-	chr7	140293693	140404433	45.22
	SLC38A7	-0.154317	0.421424	0	-0.560203	0.000886371	-1	0.0649553	0.852069	0	solute carrier family 38 member 7 [Source:HGNC Symbol;Acc:HGNC:25582]	protein_coding	-	chr16	58665109	58685104	52.78
	SPIN1	0.0252024	0.751662	0	-0.322119	2.20903e-05	-1	-0.124922	0.0930442	0	spindlin 1 [Source:HGNC Symbol;Acc:HGNC:11243]	protein_coding	+	chr9	88388419	88478694	41.25
	TLX2	0.10174	0.827263	0	-0.567561	9.493e-12	-1	0.355427	0.251643	0	T-cell leukemia homeobox 2 [Source:HGNC Symbol;Acc:HGNC:5057]	protein_coding	+	chr2	74513463	74517147	64.99
	TMBIM1	-0.234628	1.12206e-05	0	-0.507871	8.09749e-06	-1	-0.205376	0.203345	0	transmembrane BAX inhibitor motif containing 1 [Source:HGNC Symbol;Acc:HGNC:23410]	protein_coding	-	chr2	218274192	218292586	54.43
	TMEM237	-0.189692	0.000548786	0	-0.387212	8.05663e-06	-1	-0.173962	0.00984858	0	transmembrane protein 237 [Source:HGNC Symbol;Acc:HGNC:14432]	protein_coding	-	chr2	201620184	201643570	38.83
	TMEM87B	0.061747	0.609978	0	-0.538482	0.000669544	-1	-0.24721	0.225537	0	transmembrane protein 87B [Source:HGNC Symbol;Acc:HGNC:25913]	protein_coding	+	chr2	112055223	112119318	39.51
	TPT1	0.330832	1.98454e-25	1	-0.402222	7.84893e-11	-1	0.0447622	0.519217	0	tumor protein, translationally-controlled 1 [Source:HGNC Symbol;Acc:HGNC:12022]	protein_coding	-	chr13	45333471	45341370	44.18
	TRPM1				-0.875848	5.33408e-05	-1	-0.837981	0.0191831	0	transient receptor potential cation channel, subfamily M, member 1 [Source:HGNC Symbol;Acc:HGNC:7146]	protein_coding	-	chr15	31001061	31161273	43.98
	UNG	0.0127896	0.889791	0	-0.435741	4.04906e-11	-1	0.236199	0.00296308	0	uracil DNA glycosylase [Source:HGNC Symbol;Acc:HGNC:12572]	protein_coding	+	chr12	109097574	109110992	47.32
	USP28	0.202993	0.000781986	0	-0.634659	5.46865e-17	-1	-0.0209578	0.906966	0	ubiquitin specific peptidase 28 [Source:HGNC Symbol;Acc:HGNC:12625]	protein_coding	-	chr11	113797874	113875570	41.45
	ZBTB8OS	-0.191653	0.00682026	0	-0.39173	0.000288628	-1	-0.0302964	0.865786	0	zinc finger and BTB domain containing 8 opposite strand [Source:HGNC Symbol;Acc:HGNC:24094]	protein_coding	-	chr1	32600172	32650903	44.37
	ZCCHC24	0.397071	4.18669e-05	1	-2.29832	4.67257e-24	-1				zinc finger, CCHC domain containing 24 [Source:HGNC Symbol;Acc:HGNC:26911]	protein_coding	-	chr10	79382325	79445627	53.44
	ZNF521	-0.225665	0.0196314	0	-0.750393	5.67434e-14	-1	-0.0571269	0.74941	0	zinc finger protein 521 [Source:HGNC Symbol;Acc:HGNC:24605]	protein_coding	-	chr18	25061926	25352190	38.07
	ZSWIM3	-0.0685772	0.779365	0	-0.412922	0.000226861	-1	-0.228712	0.357882	0	zinc finger, SWIM-type containing 3 [Source:HGNC Symbol;Acc:HGNC:16157]	protein_coding	+	chr20	45857617	45879122	46.55
CHLA01_miR-211 vs V/O	ALPL	0.505029	0.187345	0				-0.396454	0.00017176	-1	alkaline phosphatase, liver/bone/kidney [Source:HGNC Symbol;Acc:HGNC:438]	protein_coding	+	chr1	21509372	21578412	51.63
	CAMK2D	0.554497	1.32676e-10	1	-0.308336	0.0180591	0	-0.365264	0.000963849	-1	calcium/calmodulin-dependent protein kinase II delta [Source:HGNC Symbol;Acc:HGNC:1462]	protein_coding	-	chr4	113451032	113761927	35.99
	CDC25B	-0.0455062	0.54175	0	-0.293975	0.000760655	0	-0.323545	1.75602e-05	-1	cell division cycle 25B [Source:HGNC Symbol;Acc:HGNC:1726]	protein_coding	+	chr20	3786772	3806121	53.03
	CEP19	0.0109537	0.959313	0	-0.314856	0.138054	0	-0.65661	0.000333828	-1	centrosomal protein 19kDa [Source:HGNC Symbol;Acc:HGNC:28209]	protein_coding	-	chr3	196706277	196712293	42.45
	CHP1	0.365128	1.52066e-09	1	0.0356522	0.723687	0	-0.551845	2.81607e-11	-1	calcineurin-like EF-hand protein 1 [Source:HGNC Symbol;Acc:HGNC:17433]	protein_coding	+	chr15	41230839	41281890	44.02
	CTNNBIP1	0.814185	1.08298e-09	1	-0.171901	0.0959549	0	-0.329291	0.000812077	-1	catenin beta interacting protein 1 [Source:HGNC Symbol;Acc:HGNC:16913]	protein_coding	-	chr1	9848276	9910336	51.39
	EGR1	0.45857	7.62592e-19	1	0.347185	0.728854	0	-0.441571	0.00223169	-1	early growth response 1 [Source:HGNC Symbol;Acc:HGNC:3238]	protein_coding	+	chr5	138465490	138469315	56.56
	HINT2	-0.194838	0.0387262	0	0.515859	0.0115232	0	-0.374787	0.00263151	-1	histidine triad nucleotide binding protein 2 [Source:HGNC Symbol;Acc:HGNC:18344]	protein_coding	-	chr9	35812960	35815354	54.66
	KHDRBS3	0.234327	0.0869729	0	0.0274747	0.891681	0	-0.426674	0.00291345	-1	KH domain containing, RNA binding, signal transduction associated 3 [Source:HGNC Symbol;Acc:HGNC:18117]	protein_coding	+	chr8	135457457	135656722	38.22
	LRRC57	-0.305877	0.000412289	0	0.0242184	0.872099	0	-0.39348	3.04961e-05	-1	leucine rich repeat containing 57 [Source:HGNC Symbol;Acc:HGNC:26719]	protein_coding	-	chr15	42537820	42548802	43.17
	MMP9	1.81498	8.55557e-12	1				-0.354648	0.00299268	-1	matrix metallopeptidase 9 [Source:HGNC Symbol;Acc:HGNC:7176]	protein_coding	+	chr20	46008908	46016561	56.94
	NXPH4	0.152995	0.442039	0	-0.836515	0.447443	0	-0.760021	0.00373123	-1	neurexophilin 4 [Source:HGNC Symbol;Acc:HGNC:8078]	protein_coding	+	chr12	57216795	57226449	60.21
	RHOT1	-0.0564633	0.503564	0	-0.29032	1.01685e-06	0	-0.37634	2.19149e-13	-1	ras homolog family member T1 [Source:HGNC Symbol;Acc:HGNC:21168]	protein_coding	+	chr17	32142454	32253374	42.18
	SCGN							-0.673481	3.19144e-09	-1	secretagogin, EF-hand calcium binding protein [Source:HGNC Symbol;Acc:HGNC:16941]	protein_coding	+	chr6	25652201	25701783	39.57
	TXNIP	0.715958	2.67802e-05	1	0.0259718	0.876942	0	-0.374803	2.25407e-21	-1	thioredoxin interacting protein [Source:HGNC Symbol;Acc:HGNC:16952]	protein_coding	-	chr1	145992435	145996600	42.49
*Significance: Abs(Log2FC)>=0.322, BHP<0.01. Gene Differential Expression (DE) results by only showing DE marks, 1 as significantly up-regulated, -1 as significantly down-regulated, 0 as not significantly changed, NA as not conforming to statistical assumption by Cook's distance and failed independent filtering by DESeq2, space as not tested due to too low gene expression.
